# Supplementary material for: Reduced Retinal Pigment Epithelial Autophagy Due to Loss of Rab12 Prenylation in a Human iPSC-RPE Model of Choroideremia
Source: Cells. 2024 Jun 19;13(12):1068. doi: 10.3390/cells13121068 (PMC11201631; doi:10.3390/cells13121068)
Supplement: Supplementary file 1 [file cells-13-01068-s001.zip]

Archive with 1 entries (1 files):
- cells-3003356-supplementary.pdf
